# Supplementary material for: Barrett’s Metaplasia Progression towards Esophageal Adenocarcinoma: An Attempt to Select a Panel of Molecular Sensors and to Reflect Clinical Alterations by Experimental Models
Source: Int J Mol Sci. 2022 Mar 18;23(6):3312. doi: 10.3390/ijms23063312 (PMC8955539; doi:10.3390/ijms23063312)
Supplement: Supplementary file 1 [file ijms-23-03312-s001.zip]

Archive with 1 entries (1 files):
- ijms-1563370-supplementary.pdf
